# Supplementary material for: Long-Term Clinical and Ecological Impact of an Antimicrobial Stewardship Program on the Incidence of Carbapenem-Resistant Klebsiella pneumoniae Infections in a High-Endemic Hospital
Source: Antibiotics (Basel). 2024 Aug 23;13(9):792. doi: 10.3390/antibiotics13090792 (PMC11429328; doi:10.3390/antibiotics13090792)
Supplement: Supplementary file 1 [file antibiotics-13-00792-s001.zip]

Archive with 1 entries (1 files):
- antibiotics-3146456-supplementary.pdf
